# Supplementary material for: Cluster analysis of men undergoing surgery for BPH/LUTS reveals prominent roles of both bladder outlet obstruction and diminished bladder contractility
Source: PLoS One. 2021 May 24;16(5):e0251721. doi: 10.1371/journal.pone.0251721 (PMC8143400; doi:10.1371/journal.pone.0251721)
Supplement: S1 Dataset — The first tab contains only the 9 variables data used for cluster analysis. The second tab contains all data presented in this manuscript. (XLSX) [file pone.0251721.s002.xlsx]

## Sheet: Data for Cluster Analysis
Data Used for Cluster Analysis
					Pressure Flow Urodynamic Study (UDS) - Pre-surgery
Identifier	Age (Date of Surgery)	BMI (kg/m2)	Hyper-tension	Diabetes Mellitus	Number Uninhibited Detrusor Contractions (UIDC)	Volume at First UIDC (ml)	BOOI = PdetQmax - 2Qmax	BCI = PdetQmax + 5Qmax	Bladder Power = PdetQmax * Qmax
022	66	25.07	No	No	3	1000	39	137	938
026	57	41.7	Yes	Yes (Type 2)	2	95	42	84	324
028	75	25.6	No	No	3	86	71	85	150
035	59	29.3	No	No	0	- -	70	112	492
042	65	27.9007	No	No	5	175	31	101	510
044	68	28.6909	Yes	No	1	320	65	93	292
046	74	24.3888	Yes	No	1	605	61	68	63
047	67	35.1395	No	No	1	310	142	156	292
048	62	37.7531	Yes	No	1	229	16	44	96
049	56	35.2871	Yes	No	2	64	111	167	1016
050	68	30.0751	Yes	No	1	202	82	110	360
052	79	31.3768	No	No	1	372	72	86	152
054	79	23.4223	No	No	1	150	91	126	505
055	63	22.9281	No	Yes (well controlled)	1	480	18	88	380
056	66	27.527	No	No	2	270	68	117	574
057	67	26.8792	Yes	No	1	350	70	126	688
059	56	21.0258	No	No	1	379	74	123	616
060	49	39.1798	No	No	1	165	38	115	660
061	72	33.8639	Yes	No	1	55	90	125	500
063	60	26.4168	Yes	Yes (Type 2)	1	85	68	117	574
064	78	27.5316	Yes	No	1	731	10	45	100
065	57	18.9491	Yes	Yes (Type 1)	1	222	136	143	138
067	54	29.0082	No	No	3	45	41	90	385
068	71	32.5741	Yes	No	2	800	1	92	351
069	66	34.0121	No	No	5	180	80	150	1000
070	67	27.0872	No	No	3	250	30	100	500
072	68	30.9759	Yes	No	1	60	120	155	650
073	52	30.4387	No	No	2	900	81	95	170
074	62	30.8167	No	No	1	169	52	66	112
075	37	22.2694	No	No	1	430	60	158	1232
076	76	32.0123	Yes	No	4	110	141	176	755
077	44	28.307	No	No	0	- -	57	183	1674
079	74	20.9196	No	Yes (Type 2)	1	100	88	109	282
081	53	22.6083	No	No	0	- -	17	52	135
082	55	36.3985	No	No	0	- -	35	63	172
083	66	26.3742	Yes	Yes	1	271	58	72	124
084	68	26.9872	Yes	No	3	165	87	129	594
086	75	25.0794	Yes	No	1	82	104	125	330
087	53	17.5702	Yes	No	1	360	115	129	238
088	73	24.4228	No	No	0	- -	59	108	511
089	75	23.6249	No	No	1	490	59	87	268
091	57	39.9474	Yes	No	0	- -	48	83	290
094	55	25.1701	No	No	0	- -	65	100	375
095	74	35.8223	Yes	Yes	2	190	7	84	319
096	72	39.4776	Yes	Yes	1	549	5	89	348
097	62	27.5931	No	No	1	473	75	131	728
106	45	26.4258	No	No	0	- -	54	75	180
107	72	39.3195	Yes	No	1	24	26	68	228
108	62	33.1598	Yes	Yes (Type 2)	1	520	56	70	120
110	62	28.4737	Yes	No	2	65	-6	43	56
114	52	20.2921	No	No	1	102	56	98	408
117	74	44.5023	Yes	No	1	665	39	116	671
125	83	25.0804	No	No	1	180	96	117	306
129	84	28.3652	Yes	No	5	100	4	88	336
130	48	24.4125	Yes	No	0	- -	63	105	450
132	73	27.2674	No	No	1	210	6	34	56
134	88	32.8983	Yes	No	0	- -	-8	27	10
136	65	24.9784	Yes	No	1	137	92	127	510
140	59	27.6706	No	No	1	417	144	165	450
142	71	27.1131	Yes	No	1	245	22	78	304
148	61	22.421	Yes	Yes (Type 2)	2	136	57	92	335
156	65	27.7275	No	No	1	75	111	146	605
162	53	25.7679	No	No	0	- -	9	79	290
170	54	38.6999	Yes	Yes (Type 2)	1	430	37	51	82
178	69	29.6728	Yes	No	1	380	19	47	108
181	74	22.5225	Yes	No	1	575	46	95	420
188	60	26.9636	No	No	1	703	47	89	354
196	51	25.0894	No	No	0	- -	34	76	276
200	74	28.6364	Yes	Yes (Type 2)	9	28	43	92	399
202	64	25.7679	Yes	No	1	399	32	74	264
211	60	30.9015	No	No	1	160	28	49	102
213	58	26.5538	No	No	1	510	99	155	920
214	69	25.5109	Yes	No	1	191	40	103	522
216	73	26.5538	No	No	1	93	100	114	208
221	79	22.7328	Yes	No	1	21	40	82	312
229	72	26.0207	Yes	No	1	438	64	85	210
233	77	20.2082	Yes	No	1	60	81	95	170
235	81	25.3473	No	No	1	860	77	91	162
251	49	26.0602	No	No	1	470	23	65	210
253	68	28.7989	Yes	Yes	1	110	27	62	185
295	63	30.9634	No	No	1	260	82.6	122.5	535.8
300	87	31.9643	Yes	No	1	185	23	100	495
312	67	23.7552	Yes	Yes (Type 2)	2	450	62	90	280
327	71	27.9321	Yes	No	0	- -	88	123	490
339	47	31.9527	Yes	No	3	180	37	65	180
341	72	27.4477	Yes	No	0	- -	16	65	210
385	68	26.1307	No	No	2	190	46	95	420
387	62	26.8519	No	No	1	225	62	125	720
448	74	32.1914	Yes	Yes (Type 2)	1	540	6	90	360
465	73	32.9149	Yes	Yes (Type 2)	3	125	21	35	50
476	78	21.4248	Yes	No	1	190	60	60	- -
484	75	21.2245	No	No	1	161	104	125	330
485	48	31.0687	Yes	No	1	380	10	59	168
625	64	24.0042	Yes	No	0	- -	49	140	975
N =
Average

## Sheet: Full Data Set
Full Data Set Sorted by Cluster
							Pressure Flow Urodynamic Study (UDS) - Pre-surgery													Free Uroflometry										CT Imaging
Identifier	Cluster	Surgery	Age (Date of Surgery)	BMI (kg/m2)	Hyper-tension	Diabetes Mellitus	Number Uninhibited Detrusor Contractions (UIDC)	Volume at First UIDC (ml)	Opening Pressure (cm H2O)	Max flow Qmax (ml/s)	PdetQmax (cm H2O)	Average Flow Rate (ml/s)	BOOI = PdetQmax - 2Qmax	BCI = PdetQmax + 5Qmax	Bladder Power = PdetQmax * Qmax	Voided Volume (ml)	Post-Void Residual (ml)	Total Capacity = VV + PVR (ml)	Bladder Voiding Efficiency (%) = (v.v./Tot.Cap.) *100	Pre-surgery Qmax (ml/s)	Pre-surgery Voided Volume (ml)	Pre-surgery PVR (ml)	Pre-surgery Total Capacity (ml)	Pre Surgery BVE (%)	Post-surgery Qmax (ml/s)	Post-surgery Voided Volume (ml)	Post-surgery PVR (ml)	Post-surgery Total Capacity (ml)	Post-surgery BVE (%)	Prostate Vol. (cm3)
022	1	Open simple	66	25.07	No	No	3	1000	68	14	67	7	39	137	938	493	735	1228	40.1466	7	40	1110	1150	3.47826	10	293	347	640	45.7812	217.317
035	1	TURP	59	29.3	No	No	0	- -	71	6	82	2	70	112	492	324	90	414	78.2609	5	40	0	40	100	11	91	91	182	50	55.4426
042	1	Open simple	65	27.9007	No	No	5	175	53	10	51	4	31	101	510	282	49	331	85.1964	6	57	0	57	100	Not Done		7			69.955
049	1	TURP	56	35.2871	Yes	No	2	64	140	8	127	5	111	167	1016	123	0	123	100	9	65	0	65	100	8	32	15	47	68.0851	61.9115
054	1	TURP	79	23.4223	No	No	1	150	106	5	101	2	91	126	505	111	78	189	58.7302								125			149.257
056	1	TURP	66	27.527	No	No	2	270	82	7	82	5	68	117	574	277	118	395	70.1266	6	206	23	229	89.9563	27	368	7	375	98.1333
057	1	TURP	67	26.8792	Yes	No	1	350	82	8	86	5	70	126	688	418	15	433	96.5358	9	372	185	557	66.7864	20	244	80	324	75.3086
059	1	TURP	56	21.0258	No	No	1	379	94	7	88	3	74	123	616	352	39	391	90.0256	Not Done					21	537	41	578	92.9066
060	1	TURP	49	39.1798	No	No	1	165	38	11	60	9	38	115	660	181	0	181	100	7	81	0	81	100	22	263	25	288	91.3194
061	1	Open Simple	72	33.8639	Yes	No	1	55	108	5	100	2	90	125	500	76	0	76	100	3	34	9	43	79.0698	3	34	17	51	66.6667	140.472
063	1	TURP	60	26.4168	Yes	Yes (Type 2)	1	85	88	7	82	2	68	117	574	122	0	122	100	8	169	21	190	88.9474	7	131	0	131	100
069	1	Open simple	66	34.0121	No	No	5	180	105	10	100	6	80	150	1000	333	0	333	100	13	296	51	347	85.3026	33	127	51	178	71.3483	91.4664
070	1	Open simple	67	27.0872	No	No	3	250	62	10	50	4	30	100	500	227	134	361	62.8809	10	207	390	597	34.6734	41	228	0	228	100
072	1	TURP	68	30.9759	Yes	No	1	60	155	5	130	3	120	155	650	103	0	103	100
075	1	TURP	37	22.2694	No	No	1	430	81	14	88	3	60	158	1232	396	0	396	100	5	322	0	322	100	25	335	0	335	100
076	1	Open simple	76	32.0123	Yes	No	4	110	139	5	151	3	141	176	755	162	166	328	49.3902	6	122	287	409	29.8289	24	222	0	222	100
077	1	TURP	44	28.307	No	No	0	- -	3	18	93	13	57	183	1674	690	228	918	75.1634	Not Done					25	164	198	362	45.3039
084	1	TURP	68	26.9872	Yes	No	3	165	83	6	99	3	87	129	594	210	108	318	66.0377	12	211	21	232	90.9483	20	224	0	224	100	82.2278
088	1	TURP	73	24.4228	No	No	0	- -	94	7	73	4	59	108	511	396	570	966	40.9938	6	210	512	722	29.0859			342			126.761
097	1	TURP	62	27.5931	No	No	1	473	71	8	91	4	75	131	728	315	171	486	64.8148	6	150	349	499	30.0601	14	284	13	297	95.6229
117	1	TURP	74	44.5023	Yes	No	1	665	71	11	61	6	39	116	671	532	170	702	75.7835	4	21	135	156	13.4615	15	430	0	430	100
130	1	TURP	48	24.4125	Yes	No	0	- -	83	6	75	4	63	105	450	440	10	450	97.7778	10	207	0	207	100	27	206	9	215	95.814	33.8204
136	1	TURP	65	24.9784	Yes	No	1	137	85	5	102	2	92	127	510	168	0	168	100	7	88	0	88	100	25	297	75	372	79.8387	32.4969
156	1	Open Simple	65	27.7275	No	No	1	75	104	5	121	3	111	146	605	103	10	113	91.1504	7	114	12	126	90.4762	8	79	37	116	68.1034	182.542
213	1	TURP	58	26.5538	No	No	1	510	92	8	115	4	99	155	920	381	294	675	56.4444	14	678	325	1003	67.5972	8	172	94	266	64.6617
214	1	TURP	69	25.5109	Yes	No	1	191	71	9	58	4	40	103	522	303	7	310	97.7419	6	233	21	254	91.7323	21	406	91	497	81.6901	45.2396
295	1	TURP	63	30.9634	No	No	1	260	- -	5.7	94	2.7	82.6	122.5	535.8	180	115	295	61.0169	3	44	22	66	66.6667			40			119.116
300	1	TURP	87	31.9643	Yes	No	1	185	- -	11	45	3.6	23	100	495	175	20	195	89.7436	Not Done		46	46	0			5
327	1	TURP	71	27.9321	Yes	No	0	- -	- -	5	98	2.2	88	123	490	138	110	248	55.6452	Not Done							30			43.6554
385	1	TURP	68	26.1307	No	No	2	190	- -	7	60	4.6	46	95	420	268	74	342	78.3626	Not Done		60			13	243	83	326	74.5399	113.588
387	1	TURP	62	26.8519	No	No	1	225	- -	9	80	4.8	62	125	720	223	32	255	87.451	10	161	43	204	78.9216	12	190	118	308	61.6883	41.9637
625	1	TURP	64	24.0042	Yes	No	0	- -	- -	13	75	7.8	49	140	975	274	49	323	84.8297	2	10	25	35	28.5714			73
026	2	TURP	57	41.7	Yes	Yes (Type 2)	2	95	54	6	54	2	42	84	324	95	43	138	68.8406	8	114	48	162	70.3704	20	162	29	191	84.8168
028	2	Open Simple	75	25.6	No	No	3	86	74	2	75	1	71	85	150	20	419	439	4.55581	4	46	693	739	6.22463	6	185	122	307	60.2606	74.7
044	2	TURP	68	28.6909	Yes	No	1	320	68	4	73	2	65	93	292	307	57	364	84.3407	Not Done					6	29	58	87	33.3333
046	2	TURP	74	24.3888	Yes	No	1	605	65	1	63	1	61	68	63	69	666	735	9.38776	Not Done					15	428	320	748	57.2193
047	2	Open Simple	67	35.1395	No	No	1	310	152	2	146	1	142	156	292	44	340	384	11.4583						22	255	52	307	83.0619
048	2	TURP	62	37.7531	Yes	No	1	229	29	4	24	2	16	44	96	82	180	262	31.2977						32	512	91	603	84.9088	19.2282
050	2	TURP	68	30.0751	Yes	No	1	202	99	4	90	2	82	110	360	118	112	230	51.3043	3	32	119	151	21.1921	2	44	85	129	34.1085	78.576
052	2	TURP	79	31.3768	No	No	1	372	86	2	76	1	72	86	152	23	385	408	5.63725	3	8	344	352	2.27273	11	154	120	274	56.2044
055	2	TURP	63	22.9281	No	Yes (well controlled)	1	480	40	10	38	4	18	88	380	459	65	524	87.5954	5	105	0	105	100	24	289	87	376	76.8617
064	2	TURP	78	27.5316	Yes	No	1	731	20	5	20	3	10	45	100	367	502	869	42.2325	Not Recorded	242	200	442	54.7511	15	256	228	484	52.8926	21.4985
065	2	TURP	57	18.9491	Yes	Yes (Type 1)	1	222	134	1	138	1	136	143	138	38	134	172	22.093	Not Done					15	266	240	506	52.5692	31.5588
067	2	TURP	54	29.0082	No	No	3	45	48	7	55	4	41	90	385	120	0	120	100	Not Done					2	43	250	293	14.6758
068	2	TURP	71	32.5741	Yes	No	2	800	24	13	27	4	1	92	351	585	310	895	65.3631	18	607	300	907	66.9239	17	195	69	264	73.8636	31.9026
073	2	TURP	52	30.4387	No	No	2	900	138	2	85	2	81	95	170	50	1360	1410	3.5461	6	271	1380	1651	16.4143	11	176	724	900	19.5556	41.9494
074	2	TURP	62	30.8167	No	No	1	169	49	2	56	1	52	66	112	69	152	221	31.2217	Not Done					20	138	74	212	65.0943	56.6816
079	2	TURP	74	20.9196	No	Yes (Type 2)	1	100	78	3	94	2	88	109	282	52	6	58	89.6552								18			25.2587
081	2	TURP	53	22.6083	No	No	0	- -	27	5	27	2	17	52	135	288	506	794	36.272	4	68	320	388	17.5258	17	232	372	604	38.4106
082	2	TURP	55	36.3985	No	No	0	- -	30	4	43	3	35	63	172	313	6	319	98.1191	5	106	15	121	87.6033	16	95	28	123	77.2358	38.5331
083	2	Open simple	66	26.3742	Yes	Yes	1	271	57	2	62	1	58	72	124	46	266	312	14.7436	Not Done					49	505	463	968	52.1694
086	2	TURP	75	25.0794	Yes	No	1	82	91	3	110	2	104	125	330	59	43	102	57.8431	Not Done					1	15	0	15	100
087	2	TURP	53	17.5702	Yes	No	1	360	117	2	119	1	115	129	238	66	352	418	15.7895	Not Done					8	72	55	127	56.6929	19.4537
089	2	TURP	75	23.6249	No	No	1	490	66	4	67	2	59	87	268	145	359	504	28.7698	3	44	402	446	9.86547	16	275	106	381	72.1785
091	2	TURP	57	39.9474	Yes	No	0	- -	59	5	58	3	48	83	290	407	110	517	78.7234	7	236	26	262	90.0763	Not Done					55.1772
094	2	TURP	55	25.1701	No	No	0	- -	- -	5	75	3	65	100	375	369	0	369	100	8	402	30	432	93.0556	15	136	20	156	87.1795
095	2	TURP	74	35.8223	Yes	Yes	2	190	29	11	29	3	7	84	319	257	45	302	85.0993			22					14
096	2	TURP	72	39.4776	Yes	Yes	1	549	40	12	29	4	5	89	348	415	157	572	72.5524	14	346	208	554	62.4549	20	158	33	191	82.7225
106	2	TURP	45	26.4258	No	No	0	- -	56	3	60	2	54	75	180	246	278	524	46.9466	4	331	294	625	52.96	18	239	62	301	79.402
107	2	Open simple	72	39.3195	Yes	No	1	24	38	6	38	4	26	68	228	86	0	86	100	Not Done					2	44	11	55	80	77.4433
108	2	TURP	62	33.1598	Yes	Yes (Type 2)	1	520	65	2	60	1	56	70	120	145	332	477	30.3983	5	125	89	214	58.4112			19			37.6375
110	2	TURP	62	28.4737	Yes	No	2	65	70	7	8	4	-6	43	56	70	0	70	100	10	78	0	78	100	11	42	14	56	75	50.8223
114	2	TURP	52	20.2921	No	No	1	102	78	6	68	3	56	98	408	124	0	124	100	Not Done					17	159	66	225	70.6667	55.659
125	2	Open simple	83	25.0804	No	No	1	180	104	3	102	2	96	117	306	44	162	206	21.3592	Not Done					24	152	24	176	86.3636	248.658
129	2	TURP	84	28.3652	Yes	No	5	100	23	12	28	7	4	88	336	339	0	339	100	10	365	0	365	100	11	228	12	240	95	40.4527
132	2	TURP	73	27.2674	No	No	1	210	11	4	14	2	6	34	56	154	224	378	40.7407		Negligible	0			15	239	172	411	58.1509	125.555
134	2	TURP	88	32.8983	Yes	No	0	- -	3	5	2	1	-8	27	10	51	475	526	9.69582	Not Done					Not Done		168			33.924
140	2	TURP	59	27.6706	No	No	1	417	160	3	150	1	144	165	450	72	359	431	16.7053	5	75	231	306	24.5098	10	82	23	105	78.0952	107.18
142	2	TURP	71	27.1131	Yes	No	1	245	28	8	38	4	22	78	304	160	138	298	53.6913	13	207	350	557	37.1634	30	136	151	287	47.3868	92.6801
148	2	TURP	61	22.421	Yes	Yes (Type 2)	2	136	17	5	67	2	57	92	335	48	99	147	32.6531	4	66	66	132	50	6	80	51	131	61.0687	30.8176
162	2	TURP	53	25.7679	No	No	0	- -	27	10	29	5	9	79	290	165	52	217	76.0369	15	371	102	473	78.4355	12	212	188	400	53	35.7915
170	2	TURP	54	38.6999	Yes	Yes (Type 2)	1	430	49	2	41	2	37	51	82	47	510	557	8.43806	3	33	220	253	13.0435			48			19.4226
178	2	TURP	69	29.6728	Yes	No	1	380	26	4	27	2	19	47	108	124	360	484	25.6198	Not Done					14	176	217	393	44.7837
181	2	TURP	74	22.5225	Yes	No	1	575	47	7	60	3	46	95	420	319	296	615	51.8699	Not Done					18	276	309	585	47.1795	60.4216
188	2	TURP	60	26.9636	No	No	1	703	57	6	59	3	47	89	354	165	578	743	22.2073			485			18	293	331	624	46.9551
196	2	TURP	51	25.0894	No	No	0	- -	100	6	46	3	34	76	276	259	139	398	65.0754	5	217	47	264	82.197	26	25	14	39	64.1026	38.6233
200	2	TURP	74	28.6364	Yes	Yes (Type 2)	9	28	28	7	57	4	43	92	399	279	0	279	100	5	87	30	117	74.359	3	27	20	47	57.4468	27.2844
202	2	TURP	64	25.7679	Yes	No	1	399	44	6	44	3	32	74	264	88	380	468	18.8034	Not Done							13			30.6229
211	2	TURP	60	30.9015	No	No	1	160	28	3	34	2	28	49	102	43	126	169	25.4438	15	380	162	542	70.1107	5	87	192	279	31.1828	58.9487
216	2	TURP	73	26.5538	No	No	1	93	100	2	104	1	100	114	208	22	149	171	12.8655	6	117	330	447	26.1745	Not Done		122			20.258
221	2	TURP	79	22.7328	Yes	No	1	21	49	6	52	3	40	82	312	34	0	34	100	4	34	14	48	70.8333	Not Done					63.543
229	2	TURP	72	26.0207	Yes	No	1	438	7	3	70	2	64	85	210	191	323	514	37.1595	Not Done					Not Done		172			71.5644
233	2	Open simple	77	20.2082	Yes	No	1	60	86	2	85	2	81	95	170	28	131	159	17.6101	Not Done					19	175	52	227	77.0925
235	2	Open simple	81	25.3473	No	No	1	860	81	2	81	2	77	91	162	72	890	962	7.48441	5	176	1150	1326	13.273	18	522	64	586	89.0785	104.139
251	2	TURP	49	26.0602	No	No	1	470	39	6	35	3	23	65	210	203	440	643	31.5708	Not Done		115			49	171	0	171	100	37.4578
253	2	TURP	68	28.7989	Yes	Yes	1	110	8	5	37	2	27	62	185	116	10	126	92.0635		25	0	25	100			100
312	2	TURP	67	23.7552	Yes	Yes (Type 2)	2	450	- -	4	70	1.9	62	90	280	313	216	529	59.1682	3	74	22	96	77.0833	8	119	73	192	61.9792	25.972
339	2	TURP	47	31.9527	Yes	No	3	180	- -	4	45	2.8	37	65	180	134	418	552	24.2754	10	202	450	652	30.9816	18	486	616	1102	44.1016	28.1637
341	2	TURP	72	27.4477	Yes	No	0	- -	- -	7	30	2.8	16	65	210	116	898	1014	11.4398	Not Done					Not Done
448	2	TURP	74	32.1914	Yes	Yes (Type 2)	1	540	- -	12	30	4.2	6	90	360	411	194	605	67.9339	10	336	170	506	66.4032			157			29.0418
465	2	TURP	73	32.9149	Yes	Yes (Type 2)	3	125	- -	2	25	1.7	21	35	50	108	75	183	59.0164			99					188
476	2	TURP	78	21.4248	Yes	No	1	190	- -	0	60	- -	60	60	- -	- -	- -	- -	- -	Not Done							224
484	2	TURP	75	21.2245	No	No	1	161	- -	3	110	1.7	104	125	330	58	190	248	23.3871	Not Done					No Information
485	2	TURP	48	31.0687	Yes	No	1	380	- -	7	24	4.7	10	59	168	233	206	439	53.0752	7	72	29	101	71.2871						18.2802
N =	94																													56
Average
